# Supplementary material for: HiPSC-derived 3D neural models reveal neurodevelopmental pathomechanisms of the Cockayne Syndrome B
Source: Cell Mol Life Sci. 2024 Aug 23;81(1):368. doi: 10.1007/s00018-024-05406-w (PMC11343962; doi:10.1007/s00018-024-05406-w)
Supplement: Supplementary file 2 — Supplementary file2 (XLSX 32 KB) [file 18_2024_5406_MOESM2_ESM.xlsx]

## Sheet: 01.AllData
MS.Label	date	Sample.label.on.tube	Species	Tissue.type	exp	prtcl	sampleset	Sample.weight.[mg]	Culture.age.[passage.number]	Cell.number.[number]	GroupVar	Normalization	Multiplication_factor	Acq.Method.File	Data.File	Position	Inj.Vol	Instrument	SpeedVacVol	Sample.Comment	Sample.Approved	Compound	ISTD	Resp	ISTD.Resp	Resp.Ratio	UserAnno.Peak	MI.Peak	MZ	MZ.Ex.Left	MZ.Ex.Right	MZ.Ex.Units	RT.Compound	RT.Peak	MS.Replicates	data.source	ISTD.Resp.Ratio	Acq.Method.Condensed	relativeResponse	IQR_1.5_outlier
22-0013_005	220809	IMR90WT.1	human	iPSC	exp_001	prtcl_001	2	1	14DIV	2*10^6 cells	IMR90WT	1	10000	Inject_FiehnSplitless_CStk	220907_SQ_04.D	CStk1-01,VT40:3	1	GCMSD	20 µl + 50 µl MeOH	Ok	TRUE	Gaba	Ribitol	136878	1.68619e+06	0.0811755	Ok	FALSE	304.1	0.5	0.5	Thomsons	11.2328	11.3366	MSrep_1	190614_QuantReport_ISTD_DB.xlsx	0.0811755	splitless	811.755	IQR_1.5_outlier
22-0013_006	220809	IMR90WT.2	human	iPSC	exp_001	prtcl_001	2	1	14DIV	2*10^6 cells	IMR90WT	1	10000	1_29_Fiehn_Splitless_Cstk01.ei	220921_SQ_07.D	CStk1-01,VT40:3	1	GCMSD		Ok	TRUE	Gaba	Ribitol	7373.44	1.65799e+06	0.00444722	Ok	FALSE	304.1	0.5	0.5	Thomsons	11.2328	11.3304	MSrep_1	190614_QuantReport_ISTD_DB.xlsx	0.00444722	splitless	44.4722	No outlier
22-0013_007	220809	IMR90WT.3	human	iPSC	exp_001	prtcl_001	2	1	14DIV	2*10^6 cells	IMR90WT	1	10000	1_29_Fiehn_Splitless_Cstk01.ei	220921_SQ_08.D	CStk1-01,VT40:4	1	GCMSD		Ok	TRUE	Gaba	Ribitol	7938.18	1.40199e+06	0.00566208	Ok	FALSE	304.1	0.5	0.5	Thomsons	11.2328	11.3271	MSrep_1	190614_QuantReport_ISTD_DB.xlsx	0.00566208	splitless	56.6208	No outlier
22-0013_020	221107	IMR90WT.4	human	iPSC	exp_001	prtcl_001	3	1	14DIV	2*10^6 cells	IMR90WT	1	10000	1_29_EC5_2GHz_splitless_CStk1.ei	221108_QTOF_05.D	CStk1-01,VT40:3	1	Agilent GCQTOF	20µl+50µl MeOH	Ok	TRUE	Gaba	Ribitol	6820.65	1.04205e+06	0.00654539	Ok	FALSE	304.1	0.5	0.5	Thomsons	11.2328	11.1838	MSrep_1	190614_QuantReport_ISTD_DB.xlsx	0.00654539	splitless	65.4539	No outlier
22-0013_021	221107	IMR90WT.5	human	iPSC	exp_001	prtcl_001	3	1	14DIV	2*10^6 cells	IMR90WT	1	10000	1_29_EC5_2GHz_splitless_CStk1.ei	221108_QTOF_06.D	CStk1-01,VT40:4	1	Agilent GCQTOF	20µl+50µl MeOH	Ok	TRUE	Gaba	Ribitol	5184.04	1.39932e+06	0.00370468	Ok	FALSE	304.1	0.5	0.5	Thomsons	11.2328	11.1813	MSrep_1	190614_QuantReport_ISTD_DB.xlsx	0.00370468	splitless	37.0468	No outlier
22-0013_008	220809	IMR90KO.1	human	iPSC	exp_001	prtcl_001	2	1	14DIV	2*10^6 cells	IMR90KO	1	10000	Inject_FiehnSplitless_CStk	220907_SQ_05.D	CStk1-01,VT40:4	1	GCMSD	20 µl + 50 µl MeOH	Ok	TRUE	Gaba	Ribitol	80855.1	1.76157e+06	0.0458995	Ok	FALSE	304.1	0.5	0.5	Thomsons	11.2328	11.3368	MSrep_1	190614_QuantReport_ISTD_DB.xlsx	0.0458995	splitless	458.995	IQR_1.5_outlier
22-0013_009	220809	IMR90KO.2	human	iPSC	exp_001	prtcl_001	2	1	14DIV	2*10^6 cells	IMR90KO	1	10000	1_29_Fiehn_Splitless_Cstk01.ei	220921_SQ_09.D	CStk1-01,VT40:5	1	GCMSD		Ok	TRUE	Gaba	Ribitol	4590.11	1.35235e+06	0.00339417	Ok	FALSE	304.1	0.5	0.5	Thomsons	11.2328	11.3238	MSrep_1	190614_QuantReport_ISTD_DB.xlsx	0.00339417	splitless	33.9417	No outlier
22-0013_010	220809	IMR90KO.3	human	iPSC	exp_001	prtcl_001	2	1	14DIV	2*10^6 cells	IMR90KO	1	10000	1_29_Fiehn_Splitless_Cstk01.ei	220921_SQ_10.D	CStk1-01,VT40:6	1	GCMSD		Ok	TRUE	Gaba	Ribitol	8976.04	1.39123e+06	0.00645185	Ok	FALSE	304.1	0.5	0.5	Thomsons	11.2328	11.3303	MSrep_1	190614_QuantReport_ISTD_DB.xlsx	0.00645185	splitless	64.5185	No outlier
22-0013_022	221107	IMR90KO.4	human	iPSC	exp_001	prtcl_001	3	1	14DIV	2*10^6 cells	IMR90KO	1	10000	1_29_EC5_2GHz_splitless_CStk1.ei	221108_QTOF_07.D	CStk1-01,VT40:5	1	Agilent GCQTOF	20µl+50µl MeOH	Ok	TRUE	Gaba	Ribitol	12266.5	1.07955e+06	0.0113626	Ok	TRUE	304.1	0.5	0.5	Thomsons	11.2328	11.1822	MSrep_1	190614_QuantReport_ISTD_DB.xlsx	0.0113626	splitless	113.626	No outlier
22-0013_023	221107	IMR90KO.5	human	iPSC	exp_001	prtcl_001	3	1	14DIV	2*10^6 cells	IMR90KO	1	10000	1_29_EC5_2GHz_splitless_CStk1.ei	221108_QTOF_08.D	CStk1-01,VT40:6	1	Agilent GCQTOF	20µl+50µl MeOH	Ok	TRUE	Gaba	Ribitol	22865	1.39087e+06	0.0164394	Ok	FALSE	304.1	0.5	0.5	Thomsons	11.2328	11.1822	MSrep_1	190614_QuantReport_ISTD_DB.xlsx	0.0164394	splitless	164.394	No outlier
22-0013_011	220809	CS789Res.1	human	iPSC	exp_001	prtcl_001	2	1	14DIV	2*10^6 cells	CS789Res	1	10000	Inject_FiehnSplitless_CStk	220907_SQ_06.D	CStk1-01,VT40:5	1	GCMSD	20 µl + 50 µl MeOH	Ok	TRUE	Gaba	Ribitol	57146.1	1.81029e+06	0.0315674	Ok	FALSE	304.1	0.5	0.5	Thomsons	11.2328	11.3367	MSrep_1	190614_QuantReport_ISTD_DB.xlsx	0.0315674	splitless	315.674	IQR_1.5_outlier
22-0013_012	220809	CS789Res.2	human	iPSC	exp_001	prtcl_001	2	1	14DIV	2*10^6 cells	CS789Res	1	10000	1_29_Fiehn_Splitless_Cstk01.ei	220921_SQ_11.D	CStk1-01,VT40:7	1	GCMSD		Ok	TRUE	Gaba	Ribitol	20798.6	2.27717e+06	0.00913353	Ok	FALSE	304.1	0.5	0.5	Thomsons	11.2328	11.3303	MSrep_1	190614_QuantReport_ISTD_DB.xlsx	0.00913353	splitless	91.3353	No outlier
22-0013_013	220809	CS789Res.3	human	iPSC	exp_001	prtcl_001	2	1	14DIV	2*10^6 cells	CS789Res	1	10000	1_29_Fiehn_Splitless_Cstk01.ei	220921_SQ_12.D	CStk1-01,VT40:8	1	GCMSD		Ok	TRUE	Gaba	Ribitol	685.26	1.17468e+06	0.000583361	Ok	FALSE	304.1	0.5	0.5	Thomsons	11.2328	11.3332	MSrep_1	190614_QuantReport_ISTD_DB.xlsx	0.000583361	splitless	5.83361	No outlier
22-0013_024	221107	CS789Res.4	human	iPSC	exp_001	prtcl_001	3	1	14DIV	2*10^6 cells	CS789Res	1	10000	1_29_EC5_2GHz_splitless_CStk1.ei	221108_QTOF_09.D	CStk1-01,VT40:7	1	Agilent GCQTOF	20µl+50µl MeOH	Ok	TRUE	Gaba	Ribitol	3453.45	956455	0.00361067	Ok	FALSE	304.1	0.5	0.5	Thomsons	11.2328	11.1818	MSrep_1	190614_QuantReport_ISTD_DB.xlsx	0.00361067	splitless	36.1067	No outlier
22-0013_025	221107	CS789Res.5	human	iPSC	exp_001	prtcl_001	3	1	14DIV	2*10^6 cells	CS789Res	1	10000	1_29_EC5_2GHz_splitless_CStk1.ei	221108_QTOF_10.D	CStk1-01,VT40:8	1	Agilent GCQTOF	20µl+50µl MeOH	Ok	TRUE	Gaba	Ribitol	3704.68	1.15651e+06	0.00320331	Ok	FALSE	304.1	0.5	0.5	Thomsons	11.2328	11.1821	MSrep_1	190614_QuantReport_ISTD_DB.xlsx	0.00320331	splitless	32.0331	No outlier
22-0013_014	220809	CS789.1	human	iPSC	exp_001	prtcl_001	2	1	14DIV	2*10^6 cells	CS789	1	10000	Inject_FiehnSplitless_CStk	220907_SQ_07.D	CStk1-01,VT40:6	1	GCMSD	20 µl + 50 µl MeOH	Ok	TRUE	Gaba	Ribitol	48355.2	1.55547e+06	0.0310871	Ok	FALSE	304.1	0.5	0.5	Thomsons	11.2328	11.3368	MSrep_1	190614_QuantReport_ISTD_DB.xlsx	0.0310871	splitless	310.871	No outlier
22-0013_015	220809	CS789.2	human	iPSC	exp_001	prtcl_001	2	1	14DIV	2*10^6 cells	CS789	1	10000	1_29_Fiehn_Splitless_Cstk01.ei	220921_SQ_13.D	CStk1-01,VT40:9	1	GCMSD		Ok	TRUE	Gaba	Ribitol	33179	2.25566e+06	0.0147092	Ok	FALSE	304.1	0.5	0.5	Thomsons	11.2328	11.3271	MSrep_3	190614_QuantReport_ISTD_DB.xlsx	0.0147092	splitless	147.092	No outlier
22-0013_016	220809	CS789.3	human	iPSC	exp_001	prtcl_001	2	1	14DIV	2*10^6 cells	CS789	1	10000	1_29_Fiehn_Splitless_Cstk01.ei	220921_SQ_14.D	CStk1-01,VT40:10	1	GCMSD		Ok	TRUE	Gaba	Ribitol	47622	2.93645e+06	0.0162175	Ok	FALSE	304.1	0.5	0.5	Thomsons	11.2328	11.3302	MSrep_1	190614_QuantReport_ISTD_DB.xlsx	0.0162175	splitless	162.175	No outlier
22-0013_026	221107	CS789.4	human	iPSC	exp_001	prtcl_001	3	1	14DIV	2*10^6 cells	CS789	1	10000	1_29_EC5_2GHz_splitless_CStk1.ei	221108_QTOF_11.D	CStk1-01,VT40:9	1	Agilent GCQTOF	20µl+50µl MeOH	Ok	TRUE	Gaba	Ribitol	76967.2	1.10021e+06	0.069957	Ok	FALSE	304.1	0.5	0.5	Thomsons	11.2328	11.1822	MSrep_2	190614_QuantReport_ISTD_DB.xlsx	0.069957	splitless	699.57	IQR_1.5_outlier
22-0013_027	221107	CS789.5	human	iPSC	exp_001	prtcl_001	3	1	14DIV	2*10^6 cells	CS789	1	10000	1_29_EC5_2GHz_splitless_CStk1.ei	221108_QTOF_12.D	CStk1-01,VT40:10	1	Agilent GCQTOF	20µl+50µl MeOH	Ok	TRUE	Gaba	Ribitol	15051.7	1.41703e+06	0.010622	Ok	FALSE	304.1	0.5	0.5	Thomsons	11.2328	11.181	MSrep_2	190614_QuantReport_ISTD_DB.xlsx	0.010622	splitless	106.22	No outlier
22-0013_005	220809	IMR90WT.1	human	iPSC	exp_001	prtcl_001	2	1	14DIV	2*10^6 cells	IMR90WT	1	10000	Inject_FiehnSplitless_CStk	220907_SQ_04.D	CStk1-01,VT40:3	1	GCMSD	20 µl + 50 µl MeOH	Ok	TRUE	TCA_wash	Ribitol	14861.5	1.68619e+06	0.00881366	Ok	FALSE	377	0.5	0.5	Thomsons	13.02	13.0611	MSrep_1	190614_QuantReport_ISTD_DB.xlsx	0.00881366	splitless	88.1366	No outlier
22-0013_006	220809	IMR90WT.2	human	iPSC	exp_001	prtcl_001	2	1	14DIV	2*10^6 cells	IMR90WT	1	10000	1_29_Fiehn_Splitless_Cstk01.ei	220921_SQ_07.D	CStk1-01,VT40:3	1	GCMSD		Ok	TRUE	TCA_wash	Ribitol	2943.38	1.65799e+06	0.00177527	Ok	FALSE	377	0.5	0.5	Thomsons	13.02	13.0484	MSrep_1	190614_QuantReport_ISTD_DB.xlsx	0.00177527	splitless	17.7527	No outlier
22-0013_007	220809	IMR90WT.3	human	iPSC	exp_001	prtcl_001	2	1	14DIV	2*10^6 cells	IMR90WT	1	10000	1_29_Fiehn_Splitless_Cstk01.ei	220921_SQ_08.D	CStk1-01,VT40:4	1	GCMSD		Ok	TRUE	TCA_wash	Ribitol	2548.64	1.40199e+06	0.00181787	Ok	FALSE	377	0.5	0.5	Thomsons	13.02	13.0548	MSrep_1	190614_QuantReport_ISTD_DB.xlsx	0.00181787	splitless	18.1787	No outlier
22-0013_020	221107	IMR90WT.4	human	iPSC	exp_001	prtcl_001	3	1	14DIV	2*10^6 cells	IMR90WT	1	10000	1_29_EC5_2GHz_splitless_CStk1.ei	221108_QTOF_05.D	CStk1-01,VT40:3	1	Agilent GCQTOF	20µl+50µl MeOH	Ok	TRUE	TCA_wash	Ribitol	31379	1.04205e+06	0.0301126	Ok	FALSE	377	0.5	0.5	Thomsons	13.02	13.0189	MSrep_1	190614_QuantReport_ISTD_DB.xlsx	0.0301126	splitless	301.126	No outlier
22-0013_021	221107	IMR90WT.5	human	iPSC	exp_001	prtcl_001	3	1	14DIV	2*10^6 cells	IMR90WT	1	10000	1_29_EC5_2GHz_splitless_CStk1.ei	221108_QTOF_06.D	CStk1-01,VT40:4	1	Agilent GCQTOF	20µl+50µl MeOH	Ok	TRUE	TCA_wash	Ribitol	33701	1.39932e+06	0.0240838	Ok	TRUE	377	0.5	0.5	Thomsons	13.02	13.0164	MSrep_1	190614_QuantReport_ISTD_DB.xlsx	0.0240838	splitless	240.838	No outlier
22-0013_008	220809	IMR90KO.1	human	iPSC	exp_001	prtcl_001	2	1	14DIV	2*10^6 cells	IMR90KO	1	10000	Inject_FiehnSplitless_CStk	220907_SQ_05.D	CStk1-01,VT40:4	1	GCMSD	20 µl + 50 µl MeOH	Ok	TRUE	TCA_wash	Ribitol	13125.4	1.76157e+06	0.00745096	Ok	FALSE	377	0.5	0.5	Thomsons	13.02	13.1747	MSrep_1	190614_QuantReport_ISTD_DB.xlsx	0.00745096	splitless	74.5096	No outlier
22-0013_009	220809	IMR90KO.2	human	iPSC	exp_001	prtcl_001	2	1	14DIV	2*10^6 cells	IMR90KO	1	10000	1_29_Fiehn_Splitless_Cstk01.ei	220921_SQ_09.D	CStk1-01,VT40:5	1	GCMSD		Ok	TRUE	TCA_wash	Ribitol	5688.35	1.35235e+06	0.00420627	Ok	FALSE	377	0.5	0.5	Thomsons	13.02	13.1714	MSrep_1	190614_QuantReport_ISTD_DB.xlsx	0.00420627	splitless	42.0627	No outlier
22-0013_010	220809	IMR90KO.3	human	iPSC	exp_001	prtcl_001	2	1	14DIV	2*10^6 cells	IMR90KO	1	10000	1_29_Fiehn_Splitless_Cstk01.ei	220921_SQ_10.D	CStk1-01,VT40:6	1	GCMSD		Ok	TRUE	TCA_wash	Ribitol	25409.6	1.39123e+06	0.018264	Ok	FALSE	377	0.5	0.5	Thomsons	13.02	13.1683	MSrep_1	190614_QuantReport_ISTD_DB.xlsx	0.018264	splitless	182.64	No outlier
22-0013_022	221107	IMR90KO.4	human	iPSC	exp_001	prtcl_001	3	1	14DIV	2*10^6 cells	IMR90KO	1	10000	1_29_EC5_2GHz_splitless_CStk1.ei	221108_QTOF_07.D	CStk1-01,VT40:5	1	Agilent GCQTOF	20µl+50µl MeOH	Ok	TRUE	TCA_wash	Ribitol	45823.4	1.07955e+06	0.0424469	Ok	FALSE	377	0.5	0.5	Thomsons	13.02	13.024	MSrep_1	190614_QuantReport_ISTD_DB.xlsx	0.0424469	splitless	424.469	No outlier
22-0013_023	221107	IMR90KO.5	human	iPSC	exp_001	prtcl_001	3	1	14DIV	2*10^6 cells	IMR90KO	1	10000	1_29_EC5_2GHz_splitless_CStk1.ei	221108_QTOF_08.D	CStk1-01,VT40:6	1	Agilent GCQTOF	20µl+50µl MeOH	Ok	TRUE	TCA_wash	Ribitol	72219.4	1.39087e+06	0.051924	Ok	FALSE	377	0.5	0.5	Thomsons	13.02	13.024	MSrep_1	190614_QuantReport_ISTD_DB.xlsx	0.051924	splitless	519.24	No outlier
22-0013_011	220809	CS789Res.1	human	iPSC	exp_001	prtcl_001	2	1	14DIV	2*10^6 cells	CS789Res	1	10000	Inject_FiehnSplitless_CStk	220907_SQ_06.D	CStk1-01,VT40:5	1	GCMSD	20 µl + 50 µl MeOH	Ok	TRUE	TCA_wash	Ribitol	1645.03	1.81029e+06	0.000908714	Ok	FALSE	377	0.5	0.5	Thomsons	13.02	13.0579	MSrep_1	190614_QuantReport_ISTD_DB.xlsx	0.000908714	splitless	9.08714	No outlier
22-0013_012	220809	CS789Res.2	human	iPSC	exp_001	prtcl_001	2	1	14DIV	2*10^6 cells	CS789Res	1	10000	1_29_Fiehn_Splitless_Cstk01.ei	220921_SQ_11.D	CStk1-01,VT40:7	1	GCMSD		Ok	TRUE	TCA_wash	Ribitol	2708.38	2.27717e+06	0.00118936	Ok	FALSE	377	0.5	0.5	Thomsons	13.02	13.058	MSrep_1	190614_QuantReport_ISTD_DB.xlsx	0.00118936	splitless	11.8936	No outlier
22-0013_013	220809	CS789Res.3	human	iPSC	exp_001	prtcl_001	2	1	14DIV	2*10^6 cells	CS789Res	1	10000	1_29_Fiehn_Splitless_Cstk01.ei	220921_SQ_12.D	CStk1-01,VT40:8	1	GCMSD		Ok	TRUE	TCA_wash	Ribitol	5312.05	1.17468e+06	0.00452214	Ok	FALSE	377	0.5	0.5	Thomsons	13.02	13.1711	MSrep_1	190614_QuantReport_ISTD_DB.xlsx	0.00452214	splitless	45.2214	No outlier
22-0013_024	221107	CS789Res.4	human	iPSC	exp_001	prtcl_001	3	1	14DIV	2*10^6 cells	CS789Res	1	10000	1_29_EC5_2GHz_splitless_CStk1.ei	221108_QTOF_09.D	CStk1-01,VT40:7	1	Agilent GCQTOF	20µl+50µl MeOH	Ok	TRUE	TCA_wash	Ribitol	114845	956455	0.120074	Ok	FALSE	377	0.5	0.5	Thomsons	13.02	13.0236	MSrep_1	190614_QuantReport_ISTD_DB.xlsx	0.120074	splitless	1200.74	IQR_1.5_outlier
22-0013_025	221107	CS789Res.5	human	iPSC	exp_001	prtcl_001	3	1	14DIV	2*10^6 cells	CS789Res	1	10000	1_29_EC5_2GHz_splitless_CStk1.ei	221108_QTOF_10.D	CStk1-01,VT40:8	1	Agilent GCQTOF	20µl+50µl MeOH	Ok	TRUE	TCA_wash	Ribitol	25534.5	1.15651e+06	0.0220789	Ok	FALSE	377	0.5	0.5	Thomsons	13.02	13.0205	MSrep_1	190614_QuantReport_ISTD_DB.xlsx	0.0220789	splitless	220.789	No outlier
22-0013_014	220809	CS789.1	human	iPSC	exp_001	prtcl_001	2	1	14DIV	2*10^6 cells	CS789	1	10000	Inject_FiehnSplitless_CStk	220907_SQ_07.D	CStk1-01,VT40:6	1	GCMSD	20 µl + 50 µl MeOH	Ok	TRUE	TCA_wash	Ribitol	2135.26	1.55547e+06	0.00137274	Ok	FALSE	377	0.5	0.5	Thomsons	13.02	13.2881	MSrep_1	190614_QuantReport_ISTD_DB.xlsx	0.00137274	splitless	13.7274	No outlier
22-0013_015	220809	CS789.2	human	iPSC	exp_001	prtcl_001	2	1	14DIV	2*10^6 cells	CS789	1	10000	1_29_Fiehn_Splitless_Cstk01.ei	220921_SQ_13.D	CStk1-01,VT40:9	1	GCMSD		Ok	TRUE	TCA_wash	Ribitol	1002.14	2.25566e+06	0.000444277	Ok	FALSE	377	0.5	0.5	Thomsons	13.02	13.0483	MSrep_3	190614_QuantReport_ISTD_DB.xlsx	0.000444277	splitless	4.44277	No outlier
22-0013_016	220809	CS789.3	human	iPSC	exp_001	prtcl_001	2	1	14DIV	2*10^6 cells	CS789	1	10000	1_29_Fiehn_Splitless_Cstk01.ei	220921_SQ_14.D	CStk1-01,VT40:10	1	GCMSD		Ok	TRUE	TCA_wash	Ribitol	5618.23	2.93645e+06	0.00191327	Ok	FALSE	377	0.5	0.5	Thomsons	13.02	13.0515	MSrep_1	190614_QuantReport_ISTD_DB.xlsx	0.00191327	splitless	19.1327	No outlier
22-0013_026	221107	CS789.4	human	iPSC	exp_001	prtcl_001	3	1	14DIV	2*10^6 cells	CS789	1	10000	1_29_EC5_2GHz_splitless_CStk1.ei	221108_QTOF_11.D	CStk1-01,VT40:9	1	Agilent GCQTOF	20µl+50µl MeOH	Ok	TRUE	TCA_wash	Ribitol	87092.2	1.10021e+06	0.0791598	Ok	FALSE	377	0.5	0.5	Thomsons	13.02	13.024	MSrep_2	190614_QuantReport_ISTD_DB.xlsx	0.0791598	splitless	791.598	IQR_1.5_outlier
22-0013_027	221107	CS789.5	human	iPSC	exp_001	prtcl_001	3	1	14DIV	2*10^6 cells	CS789	1	10000	1_29_EC5_2GHz_splitless_CStk1.ei	221108_QTOF_12.D	CStk1-01,VT40:10	1	Agilent GCQTOF	20µl+50µl MeOH	Ok	TRUE	TCA_wash	Ribitol	65455.7	1.41703e+06	0.0461923	Ok	FALSE	377	0.5	0.5	Thomsons	13.02	13.0194	MSrep_2	190614_QuantReport_ISTD_DB.xlsx	0.0461923	splitless	461.923	No outlier
22-0013_005	220809	IMR90WT.1	human	iPSC	exp_001	prtcl_001	2	1	14DIV	2*10^6 cells	IMR90WT	1	10000	Inject_FiehnSplitless_CStk	220907_SQ_04.D	CStk1-01,VT40:3	1	GCMSD	20 µl + 50 µl MeOH	Ok	TRUE	Glutamate	Ribitol	8.00907e+06	1.68619e+06	4.7498	Ok	FALSE	246.135	0.5	0.5	Thomsons	12.0896	12.1859	MSrep_1	190614_QuantReport_ISTD_DB.xlsx	4.7498	splitless	47498	IQR_1.5_outlier
22-0013_006	220809	IMR90WT.2	human	iPSC	exp_001	prtcl_001	2	1	14DIV	2*10^6 cells	IMR90WT	1	10000	1_29_Fiehn_Splitless_Cstk01.ei	220921_SQ_07.D	CStk1-01,VT40:3	1	GCMSD		Ok	TRUE	Glutamate	Ribitol	2.38047e+06	1.65799e+06	1.43576	Ok	FALSE	246.135	0.5	0.5	Thomsons	12.0896	12.1797	MSrep_1	190614_QuantReport_ISTD_DB.xlsx	1.43576	splitless	14357.6	No outlier
22-0013_007	220809	IMR90WT.3	human	iPSC	exp_001	prtcl_001	2	1	14DIV	2*10^6 cells	IMR90WT	1	10000	1_29_Fiehn_Splitless_Cstk01.ei	220921_SQ_08.D	CStk1-01,VT40:4	1	GCMSD		Ok	TRUE	Glutamate	Ribitol	1.90778e+06	1.40199e+06	1.36076	Ok	FALSE	246.135	0.5	0.5	Thomsons	12.0896	12.1796	MSrep_1	190614_QuantReport_ISTD_DB.xlsx	1.36076	splitless	13607.6	No outlier
22-0013_020	221107	IMR90WT.4	human	iPSC	exp_001	prtcl_001	3	1	14DIV	2*10^6 cells	IMR90WT	1	10000	1_29_EC5_2GHz_splitless_CStk1.ei	221108_QTOF_05.D	CStk1-01,VT40:3	1	Agilent GCQTOF	20µl+50µl MeOH	Ok	TRUE	Glutamate	Ribitol	2.0269e+06	1.04205e+06	1.9451	Ok	FALSE	246.135	0.5	0.5	Thomsons	12.0896	12.0372	MSrep_1	190614_QuantReport_ISTD_DB.xlsx	1.9451	splitless	19451	No outlier
22-0013_021	221107	IMR90WT.5	human	iPSC	exp_001	prtcl_001	3	1	14DIV	2*10^6 cells	IMR90WT	1	10000	1_29_EC5_2GHz_splitless_CStk1.ei	221108_QTOF_06.D	CStk1-01,VT40:4	1	Agilent GCQTOF	20µl+50µl MeOH	Ok	TRUE	Glutamate	Ribitol	629331	1.39932e+06	0.449739	Ok	FALSE	246.135	0.5	0.5	Thomsons	12.0896	12.0348	MSrep_1	190614_QuantReport_ISTD_DB.xlsx	0.449739	splitless	4497.39	No outlier
22-0013_008	220809	IMR90KO.1	human	iPSC	exp_001	prtcl_001	2	1	14DIV	2*10^6 cells	IMR90KO	1	10000	Inject_FiehnSplitless_CStk	220907_SQ_05.D	CStk1-01,VT40:4	1	GCMSD	20 µl + 50 µl MeOH	Ok	TRUE	Glutamate	Ribitol	1.90559e+06	1.76157e+06	1.08176	Ok	FALSE	246.135	0.5	0.5	Thomsons	12.0896	12.186	MSrep_1	190614_QuantReport_ISTD_DB.xlsx	1.08176	splitless	10817.6	No outlier
22-0013_009	220809	IMR90KO.2	human	iPSC	exp_001	prtcl_001	2	1	14DIV	2*10^6 cells	IMR90KO	1	10000	1_29_Fiehn_Splitless_Cstk01.ei	220921_SQ_09.D	CStk1-01,VT40:5	1	GCMSD		Ok	TRUE	Glutamate	Ribitol	175985	1.35235e+06	0.130133	Ok	FALSE	246.135	0.5	0.5	Thomsons	12.0896	12.1796	MSrep_1	190614_QuantReport_ISTD_DB.xlsx	0.130133	splitless	1301.33	No outlier
22-0013_010	220809	IMR90KO.3	human	iPSC	exp_001	prtcl_001	2	1	14DIV	2*10^6 cells	IMR90KO	1	10000	1_29_Fiehn_Splitless_Cstk01.ei	220921_SQ_10.D	CStk1-01,VT40:6	1	GCMSD		Ok	TRUE	Glutamate	Ribitol	726546	1.39123e+06	0.522231	Ok	FALSE	246.135	0.5	0.5	Thomsons	12.0896	12.1796	MSrep_1	190614_QuantReport_ISTD_DB.xlsx	0.522231	splitless	5222.31	No outlier
22-0013_022	221107	IMR90KO.4	human	iPSC	exp_001	prtcl_001	3	1	14DIV	2*10^6 cells	IMR90KO	1	10000	1_29_EC5_2GHz_splitless_CStk1.ei	221108_QTOF_07.D	CStk1-01,VT40:5	1	Agilent GCQTOF	20µl+50µl MeOH	Ok	TRUE	Glutamate	Ribitol	6.13907e+06	1.07955e+06	5.68672	Ok	FALSE	246.135	0.5	0.5	Thomsons	12.0896	12.0356	MSrep_1	190614_QuantReport_ISTD_DB.xlsx	5.68672	splitless	56867.2	No outlier
22-0013_023	221107	IMR90KO.5	human	iPSC	exp_001	prtcl_001	3	1	14DIV	2*10^6 cells	IMR90KO	1	10000	1_29_EC5_2GHz_splitless_CStk1.ei	221108_QTOF_08.D	CStk1-01,VT40:6	1	Agilent GCQTOF	20µl+50µl MeOH	Ok	TRUE	Glutamate	Ribitol	1.18154e+07	1.39087e+06	8.49494	Ok	FALSE	246.135	0.5	0.5	Thomsons	12.0896	12.039	MSrep_1	190614_QuantReport_ISTD_DB.xlsx	8.49494	splitless	84949.4	IQR_1.5_outlier
22-0013_011	220809	CS789Res.1	human	iPSC	exp_001	prtcl_001	2	1	14DIV	2*10^6 cells	CS789Res	1	10000	Inject_FiehnSplitless_CStk	220907_SQ_06.D	CStk1-01,VT40:5	1	GCMSD	20 µl + 50 µl MeOH	Ok	TRUE	Glutamate	Ribitol	1.38699e+06	1.81029e+06	0.766171	Ok	FALSE	246.135	0.5	0.5	Thomsons	12.0896	12.186	MSrep_1	190614_QuantReport_ISTD_DB.xlsx	0.766171	splitless	7661.71	No outlier
22-0013_012	220809	CS789Res.2	human	iPSC	exp_001	prtcl_001	2	1	14DIV	2*10^6 cells	CS789Res	1	10000	1_29_Fiehn_Splitless_Cstk01.ei	220921_SQ_11.D	CStk1-01,VT40:7	1	GCMSD		Ok	TRUE	Glutamate	Ribitol	1.27366e+06	2.27717e+06	0.559318	Ok	FALSE	246.135	0.5	0.5	Thomsons	12.0896	12.1796	MSrep_1	190614_QuantReport_ISTD_DB.xlsx	0.559318	splitless	5593.18	No outlier
22-0013_013	220809	CS789Res.3	human	iPSC	exp_001	prtcl_001	2	1	14DIV	2*10^6 cells	CS789Res	1	10000	1_29_Fiehn_Splitless_Cstk01.ei	220921_SQ_12.D	CStk1-01,VT40:8	1	GCMSD		Ok	TRUE	Glutamate	Ribitol	39922.1	1.17468e+06	0.0339856	Ok	FALSE	246.135	0.5	0.5	Thomsons	12.0896	12.1792	MSrep_1	190614_QuantReport_ISTD_DB.xlsx	0.0339856	splitless	339.856	No outlier
22-0013_024	221107	CS789Res.4	human	iPSC	exp_001	prtcl_001	3	1	14DIV	2*10^6 cells	CS789Res	1	10000	1_29_EC5_2GHz_splitless_CStk1.ei	221108_QTOF_09.D	CStk1-01,VT40:7	1	Agilent GCQTOF	20µl+50µl MeOH	Ok	TRUE	Glutamate	Ribitol	7.58693e+06	956455	7.93235	Ok	FALSE	246.135	0.5	0.5	Thomsons	12.0896	12.0386	MSrep_1	190614_QuantReport_ISTD_DB.xlsx	7.93235	splitless	79323.5	IQR_1.5_outlier
22-0013_025	221107	CS789Res.5	human	iPSC	exp_001	prtcl_001	3	1	14DIV	2*10^6 cells	CS789Res	1	10000	1_29_EC5_2GHz_splitless_CStk1.ei	221108_QTOF_10.D	CStk1-01,VT40:8	1	Agilent GCQTOF	20µl+50µl MeOH	Ok	TRUE	Glutamate	Ribitol	2.88782e+06	1.15651e+06	2.497	Ok	FALSE	246.135	0.5	0.5	Thomsons	12.0896	12.0355	MSrep_1	190614_QuantReport_ISTD_DB.xlsx	2.497	splitless	24970	No outlier
22-0013_014	220809	CS789.1	human	iPSC	exp_001	prtcl_001	2	1	14DIV	2*10^6 cells	CS789	1	10000	Inject_FiehnSplitless_CStk	220907_SQ_07.D	CStk1-01,VT40:6	1	GCMSD	20 µl + 50 µl MeOH	Ok	TRUE	Glutamate	Ribitol	469587	1.55547e+06	0.301893	Ok	FALSE	246.135	0.5	0.5	Thomsons	12.0896	12.186	MSrep_1	190614_QuantReport_ISTD_DB.xlsx	0.301893	splitless	3018.93	No outlier
22-0013_015	220809	CS789.2	human	iPSC	exp_001	prtcl_001	2	1	14DIV	2*10^6 cells	CS789	1	10000	1_29_Fiehn_Splitless_Cstk01.ei	220921_SQ_13.D	CStk1-01,VT40:9	1	GCMSD		Ok	TRUE	Glutamate	Ribitol	540961	2.25566e+06	0.239824	Ok	FALSE	246.135	0.5	0.5	Thomsons	12.0896	12.1796	MSrep_3	190614_QuantReport_ISTD_DB.xlsx	0.239824	splitless	2398.24	No outlier
22-0013_016	220809	CS789.3	human	iPSC	exp_001	prtcl_001	2	1	14DIV	2*10^6 cells	CS789	1	10000	1_29_Fiehn_Splitless_Cstk01.ei	220921_SQ_14.D	CStk1-01,VT40:10	1	GCMSD		Ok	TRUE	Glutamate	Ribitol	749002	2.93645e+06	0.25507	Ok	FALSE	246.135	0.5	0.5	Thomsons	12.0896	12.1795	MSrep_1	190614_QuantReport_ISTD_DB.xlsx	0.25507	splitless	2550.7	No outlier
22-0013_026	221107	CS789.4	human	iPSC	exp_001	prtcl_001	3	1	14DIV	2*10^6 cells	CS789	1	10000	1_29_EC5_2GHz_splitless_CStk1.ei	221108_QTOF_11.D	CStk1-01,VT40:9	1	Agilent GCQTOF	20µl+50µl MeOH	Ok	TRUE	Glutamate	Ribitol	3.27431e+06	1.10021e+06	2.97608	Ok	FALSE	246.135	0.5	0.5	Thomsons	12.0896	12.0356	MSrep_2	190614_QuantReport_ISTD_DB.xlsx	2.97608	splitless	29760.8	IQR_1.5_outlier
22-0013_027	221107	CS789.5	human	iPSC	exp_001	prtcl_001	3	1	14DIV	2*10^6 cells	CS789	1	10000	1_29_EC5_2GHz_splitless_CStk1.ei	221108_QTOF_12.D	CStk1-01,VT40:10	1	Agilent GCQTOF	20µl+50µl MeOH	Ok	TRUE	Glutamate	Ribitol	946553	1.41703e+06	0.667986	Ok	FALSE	246.135	0.5	0.5	Thomsons	12.0896	12.0344	MSrep_2	190614_QuantReport_ISTD_DB.xlsx	0.667986	splitless	6679.86	No outlier

## Sheet: 02.MeanData
Compound	GroupVar	N	relativeResponse	sd	se	ci	rel.SD
alpha-Alanine	CS789	5	15081.7	15352.4	6865.82	19062.6	101.795
alpha-Alanine	DU187	5	28039.8	37737.7	16876.8	46857.5	134.586
alpha-Alanine	DU189	5	37096	38955.4	17421.4	48369.5	105.012
alpha-Alanine	IMR90	5	31085.2	27160.7	12146.6	33724.4	87.375
alpha-Alanine	na	3	36.9421	22.159	12.7935	55.046	59.9831
Aspartate	CS789	5	961.149	856.748	383.149	1063.79	89.1379
Aspartate	DU187	5	3028.5	3828.82	1712.3	4754.11	126.426
Aspartate	DU189	5	3052.69	3236.51	1447.41	4018.65	106.022
Aspartate	IMR90	5	3272.14	2816.99	1259.8	3497.75	86.09
Aspartate	na	3	43.452	2.04912	1.18306	5.0903	4.71583
Citrate+Isocitrate	CS789	5	627.566	286.185	127.986	355.346	45.6024
Citrate+Isocitrate	DU187	5	1797.82	1973.18	882.435	2450.03	109.754
Citrate+Isocitrate	DU189	5	1425.57	1342.94	600.583	1667.49	94.204
Citrate+Isocitrate	IMR90	5	1437.95	1195.34	534.574	1484.21	83.1282
Citrate+Isocitrate	na	3	505.182	119.766	69.1469	297.515	23.7075
Gaba	CS789	5	285.186	244.236	109.225	303.258	85.6409
Gaba	DU187	5	96.1966	126.577	56.6071	157.167	131.582
Gaba	DU189	5	167.095	170.531	76.2638	211.742	102.056
Gaba	IMR90	5	203.07	340.441	152.25	422.713	167.647
Gaba	na	2	0.922919	0.491914	0.347836	4.41967	53.2998
Glutamate	CS789	5	8881.72	11803.3	5278.61	14655.8	132.895
Glutamate	DU187	5	23577.7	32505	14536.7	40360.3	137.863
Glutamate	DU189	5	31831.6	37182.1	16628.3	46167.6	116.809
Glutamate	IMR90	5	19882.3	16350.8	7312.32	20302.2	82.2382
Glutamate	na	3	15.2462	7.37098	4.25564	18.3105	48.3462
Glutamine_UK_13.48	CS789	5	15006.5	24066.1	10762.7	29882.1	160.372
Glutamine_UK_13.48	DU187	5	17821.5	26947.9	12051.5	33460.2	151.21
Glutamine_UK_13.48	DU189	5	25068.6	32385.8	14483.4	40212.3	129.189
Glutamine_UK_13.48	IMR90	5	14504.2	14231.5	6364.51	17670.7	98.1198
Glutamine_UK_13.48	na	3	40.7052	24.7951	14.3155	61.5945	60.914
Lactate	CS789	5	6899.32	5279.31	2360.98	6555.12	76.5193
Lactate	DU187	5	10488.6	12098.6	5410.66	15022.4	115.35
Lactate	DU189	5	11413.6	10633.3	4755.37	13203	93.1639
Lactate	IMR90	5	10286	7453.68	3333.39	9254.96	72.4645
Lactate	na	3	2817.53	703.931	406.415	1748.66	24.984
Serine	CS789	5	3610.52	4097.42	1832.42	5087.62	113.485
Serine	DU187	5	3791.65	2903.79	1298.61	3605.53	76.5838
Serine	DU189	5	4430.08	2663.36	1191.09	3307	60.1199
Serine	IMR90	5	5761.27	5415.46	2421.87	6724.18	93.9977
Serine	na	3	43.5296	25.6086	14.7851	63.6153	58.8303
TCA_wash	CS789	5	258.165	356.135	159.269	442.2	137.949
TCA_wash	DU187	5	297.545	512.376	229.142	636.199	172.201
TCA_wash	DU189	5	248.584	213.009	95.2606	264.486	85.6889
TCA_wash	IMR90	5	133.206	130.742	58.4695	162.337	98.1498
TCA_wash	na	3	60.952	5.40828	3.12247	13.4349	8.87302

## Sheet: 03.PossibleOutliers
Data.File	Acq.Method.File	Sample.label.on.tube	GroupVar	alpha-Alanine	Aspartate	Citrate+Isocitrate	Gaba	Glutamate	Glutamine_UK_13.48	Lactate	Serine	TCA_wash
220907_SQ_04.D	Inject_FiehnSplitless_CStk	IMR90_1	IMR90	IQR_1.5_outlier	IQR_1.5_outlier	IQR_1.5_outlier	IQR_1.5_outlier	IQR_1.5_outlier	IQR_1.5_outlier	IQR_1.5_outlier	IQR_1.5_outlier
220907_SQ_05.D	Inject_FiehnSplitless_CStk	DU189_1	DU189				IQR_1.5_outlier
220907_SQ_06.D	Inject_FiehnSplitless_CStk	DU187_1	DU187				IQR_1.5_outlier
220907_SQ_08.D	Inject_FiehnSplitless_CStk	Wash Control_1	na					IQR_1.5_outlier		IQR_1.5_outlier	IQR_1.5_outlier
220921_SQ_13.D	1_29_Fiehn_Splitless_Cstk01.ei	CS789_2	CS789			IQR_1.5_outlier
220921_SQ_15.D	1_29_Fiehn_Splitless_Cstk01.ei	Wash Control_2	na		IQR_1.5_outlier
220921_SQ_16.D	1_29_Fiehn_Splitless_Cstk01.ei	Wash Control_3	na			IQR_1.5_outlier			IQR_1.5_outlier
221108_QTOF_08.D	1_29_EC5_2GHz_splitless_CStk1.ei	DU189_5	DU189	IQR_1.5_outlier	IQR_1.5_outlier	IQR_1.5_outlier		IQR_1.5_outlier	IQR_1.5_outlier	IQR_1.5_outlier
221108_QTOF_09.D	1_29_EC5_2GHz_splitless_CStk1.ei	DU187_4	DU187	IQR_1.5_outlier	IQR_1.5_outlier	IQR_1.5_outlier		IQR_1.5_outlier	IQR_1.5_outlier	IQR_1.5_outlier	IQR_1.5_outlier	IQR_1.5_outlier
221108_QTOF_11.D	1_29_EC5_2GHz_splitless_CStk1.ei	CS789_4	CS789	IQR_1.5_outlier	IQR_1.5_outlier		IQR_1.5_outlier	IQR_1.5_outlier	IQR_1.5_outlier	IQR_1.5_outlier	IQR_1.5_outlier	IQR_1.5_outlier
